# Supplementary material for: Microfluidics-Based Analysis of Contact-dependent Bacterial Interactions
Source: Bio Protoc. Author manuscript; Available in PMC 2018 Oct 24. (PMC6200413; doi:10.21769/BioProtoc.2970)
Supplement: Co-culture chip.zip [file NIHMS987013-supplement-Co-culture_chip_zip.zip]

Archive with 5 entries (4 files):
- ADP1 chip.dwg
- __MACOSX/
- __MACOSX/._ADP1 chip.dwg
- adp1-chip.pdf
- __MACOSX/._adp1-chip.pdf
